# Supplementary material for: Bones and genes: resolution problems in three Vietnamese species of Crocidura (Mammalia, Soricomorpha, Soricidae) and the description of an additional new species
Source: Zookeys. 2013 Jul 2;(313):61–79. doi: 10.3897/zookeys.313.4823 (PMC3701231; doi:10.3897/zookeys.313.4823)
Supplement: XML Treatment for Crocidura sapaensis [file zookeys.313.4823-treatment1.xml]

<!DOCTYPE tp:taxon-treatment
  PUBLIC "-//TaxonX//DTD Taxonomic Treatment Publishing DTD v0 20100105//EN" "tax-treatment-NSO.dtd">
<tp:taxon-treatment xmlns:tp="http://www.plazi.org/taxpub"><tp:treatment-meta><mixed-citation publication-type="journal"><person-group><name><surname>Jenkins</surname><given-names>Paulina D.</given-names></name><name><surname>Abramov</surname><given-names>Alexei V.</given-names></name><name><surname>Bannikova</surname><given-names>Anna A.</given-names></name><name><surname>Rozhnov</surname><given-names>Viatcheslav V.</given-names></name></person-group><article-title>Bones and genes: resolution problems in three Vietnamese species of
                    <italic>Crocidura</italic> (Mammalia, Soricomorpha, Soricidae) and the description of an additional new species</article-title><source>Zookeys</source><day>2</day><month>7</month><year>2013</year><volume>2013</volume><issue>313</issue><fpage>61</fpage><lpage>79</lpage><pub-id pub-id-type="doi">10.3897/zookeys.313.4823</pub-id></mixed-citation></tp:treatment-meta><tp:nomenclature><tp:taxon-name>
                        <tp:taxon-name-part taxon-name-part-type="genus">Crocidura</tp:taxon-name-part>
                        <tp:taxon-name-part taxon-name-part-type="species">sapaensis</tp:taxon-name-part>
                        <object-id xmlns:xlink="http://www.w3.org/1999/xlink" xlink:type="simple">urn:lsid:zoobank.org:act:6016D7F3-D50E-4DBC-B571-EB54E5062D1E</object-id>
                        <object-id xmlns:xlink="http://www.w3.org/1999/xlink" xlink:type="simple">http://species-id.net/wiki/Crocidura_sapaensis</object-id>
                    </tp:taxon-name><tp:taxon-status xmlns:xlink="http://www.w3.org/1999/xlink" xlink:type="simple">sp. n.</tp:taxon-status></tp:nomenclature><tp:treatment-sec sec-type="Holotype"><title>Holotype.</title><p>ZIN 96433, genetic analysis code CVN108, BOLD Accession no. <ext-link xmlns:xlink="http://www.w3.org/1999/xlink" ext-link-type="uri" xlink:href="http://www.boldsystems.org/index.php/Public_RecordView?processid=ABMIV114-08" xlink:type="simple">ABMIV114-08</ext-link>, field no. 132, male, body in ethanol, skull extracted, collected 25 May 2006 by A.V. Abramov.</p><!--PageBreak--><!--PageBreak--></tp:treatment-sec><tp:treatment-sec sec-type="Type locality"><title>Type locality.</title><p>Vicinity of Tram Ton Station of Hoang Lien National Park, north slope of Phansipan Mt. area, 6 km west of Sa Pa Town, Sa Pa District, Lao Cai Province, Vietnam, <named-content xmlns:xlink="http://www.w3.org/1999/xlink" content-type="dwc:verbatimCoordinates" xlink:type="simple">22°21'N, 103°46'E</named-content>, altitude 2200m above sea level.</p></tp:treatment-sec><tp:treatment-sec sec-type="Paratypes"><title>Paratypes.</title><p>ZIN 96262, genetic analysis code CVN93, GenBank no. <ext-link xmlns:xlink="http://www.w3.org/1999/xlink" ext-link-type="uri" xlink:href="http://www.ncbi.nlm.nih.gov/nuccore/HM587005" xlink:type="simple">HM587005</ext-link>, BOLD no. <ext-link xmlns:xlink="http://www.w3.org/1999/xlink" ext-link-type="uri" xlink:href="http://www.boldsystems.org/index.php/Public_RecordView?processid=ABMIV100-08" xlink:type="simple">ABMIV100-08</ext-link>, field no. 13, male, collected 8 December 2005; ZIN 96264, genetic analysis code CVN94, GenBank no. <ext-link xmlns:xlink="http://www.w3.org/1999/xlink" ext-link-type="uri" xlink:href="http://www.ncbi.nlm.nih.gov/nuccore/HM587006" xlink:type="simple">HM587006</ext-link>, BOLD no. <ext-link xmlns:xlink="http://www.w3.org/1999/xlink" ext-link-type="uri" xlink:href="http://www.boldsystems.org/index.php/Public_RecordView?processid=ABMIV101-08" xlink:type="simple">ABMIV101-08</ext-link>, field no. 15, female, collected 8 December 2005; ZIN 96269, genetic analysis code CVN99, BOLD no. <ext-link xmlns:xlink="http://www.w3.org/1999/xlink" ext-link-type="uri" xlink:href="http://www.boldsystems.org/index.php/Public_RecordView?processid=ABMIV106-08" xlink:type="simple">ABMIV106-08</ext-link>, field no. 32, male, collected 15 December 2005; ZIN 96271, genetic analysis code CVN101, BOLD no. <ext-link xmlns:xlink="http://www.w3.org/1999/xlink" ext-link-type="uri" xlink:href="http://www.boldsystems.org/index.php/Public_RecordView?processid=ABMIV108-08" xlink:type="simple">ABMIV108-08</ext-link>, female, collected 16 December 2005; ZIN 96274, genetic analysis code CVN102, BOLD no. <ext-link xmlns:xlink="http://www.w3.org/1999/xlink" ext-link-type="uri" xlink:href="http://www.boldsystems.org/index.php/Public_RecordView?processid=ABMIV109-08" xlink:type="simple">ABMIV109-08</ext-link>, field no. 45, male, collected 17 December 2005; ZIN 96275, genetic analysis code CVN103, BOLD no. <ext-link xmlns:xlink="http://www.w3.org/1999/xlink" ext-link-type="uri" xlink:href="http://www.boldsystems.org/index.php/Public_RecordView?processid=ABMIV110-08" xlink:type="simple">ABMIV110-08</ext-link>, field no. 46, male, collected 17 December 2005; ZIN 96276, genetic analysis code CVN104, BOLD no. <ext-link xmlns:xlink="http://www.w3.org/1999/xlink" ext-link-type="uri" xlink:href="http://www.boldsystems.org/index.php/Public_RecordView?processid=ABMIV111-08" xlink:type="simple">ABMIV111-08</ext-link>, field no. 66, female, collected 22 December 2005; ZIN 96432, genetic analysis code CVN107, BOLD no. <ext-link xmlns:xlink="http://www.w3.org/1999/xlink" ext-link-type="uri" xlink:href="http://www.boldsystems.org/index.php/Public_RecordView?processid=ABIOW074-08" xlink:type="simple">ABIOW074-08</ext-link>, field no. 131, male, collected 25 May 2006; ZIN 96434, genetic analysis code CVN109, BOLD no. <ext-link xmlns:xlink="http://www.w3.org/1999/xlink" ext-link-type="uri" xlink:href="http://www.boldsystems.org/index.php/Public_RecordView?processid=ABIOW075-08" xlink:type="simple">ABIOW075-08</ext-link>, field no. 133, male, collected 25 May 2006; ZIN 96436, genetic analysis code CVN111, BOLD no. <ext-link xmlns:xlink="http://www.w3.org/1999/xlink" ext-link-type="uri" xlink:href="http://www.boldsystems.org/index.php/Public_RecordView?processid=ABMIV116-08" xlink:type="simple">ABMIV116-08</ext-link>, field no. 136, male, collected 28 May 2006; ZIN 96438, genetic analysis code CVN113, BOLD no. <ext-link xmlns:xlink="http://www.w3.org/1999/xlink" ext-link-type="uri" xlink:href="http://www.boldsystems.org/index.php/Public_RecordView?processid=ABMIV117-08" xlink:type="simple">ABMIV117-08</ext-link>, field no. 138, female, collected 28 May 2006; ZIN 96439, genetic analysis code CVN114, BOLD no. <ext-link xmlns:xlink="http://www.w3.org/1999/xlink" ext-link-type="uri" xlink:href="http://www.boldsystems.org/index.php/Public_RecordView?processid=ABMIV118-08" xlink:type="simple">ABMIV118-08</ext-link>, field no. 139, female, collected 28 May 2006; ZIN 96442, genetic analysis code CVN117, BOLD no. <ext-link xmlns:xlink="http://www.w3.org/1999/xlink" ext-link-type="uri" xlink:href="http://www.boldsystems.org/index.php/Public_RecordView?processid=ABIOW069-08" xlink:type="simple">ABIOW069-08</ext-link>, field no. 144, male, collected 31 May 2006; ZIN 99779, field no. 24, male, collected 10 May 2010. All bodies in ethanol, skulls extracted, collected by A.V. Abramov and A.V. Shchinov from the same locality as the holotype, altitude 1930–2200m above sea level.</p><p><bold>Other material.</bold> FMNH 39029 Chapa [Sa Pa], Lao Cai Province; BMNH 1925.1.1.24; BMNH 1925.1.1.27 Ngai Tio, Lao Cai Province, <named-content xmlns:xlink="http://www.w3.org/1999/xlink" content-type="dwc:verbatimCoordinates" xlink:type="simple">22°36'N, 103°40'E</named-content>.</p></tp:treatment-sec><tp:treatment-sec sec-type="Diagnosis"><title>Diagnosis.</title><p>A small shrew distinguished by the mitochondrial genes cytochrome <italic>b</italic> (cyt <italic>b</italic>) and cytochrome oxidase <italic>c</italic> subunit I (COI) and by the shape of the talonid of the third lower molar (m3).</p></tp:treatment-sec><tp:treatment-sec sec-type="Description"><title>Description.</title><p>Size small (see <xref ref-type="table" rid="T1">Table 1</xref>) with a moderately long tail relative to head and body length (62–84%). Dorsal pelage dark greyish brown; tail dark grey dorsally, slightly paler below (see <xref ref-type="fig" rid="F2">Fig. 2</xref>). Skull with a rounded, short rostrum: moderately broad interorbital region; rounded, relatively deep braincase with subangular superior articular facets and lambdoid crests just evident laterally near the junction with the mastoid (see <xref ref-type="fig" rid="F3">Fig. 3</xref>). The first upper incisor is slender with a relatively small posterior cusp, less than half the height of the first upper unicuspid; posterolingual border of upper premolar (P4) deep and rounded, in close contact with the anterolingual margin of M1 in occlusal view; last upper molar (M3) relatively narrow. Lower incisor with two distinct cusps on the occlusal surface in unworn dentition; posterolingual cuspid present on lower premolar (p4); talonid basin of m3 broad and deep with an entoconid ridge and low entoconid (see <xref ref-type="fig" rid="F4">Fig. 4</xref>).</p><table-wrap id="T1" position="float" orientation="portrait"><label>Table 1.</label><caption><p>Comparison of <italic><tp:taxon-name>Crocidura indochinensis</tp:taxon-name></italic>, <italic><tp:taxon-name>Crocidura wuchihensis</tp:taxon-name></italic> and <italic><tp:taxon-name>Crocidura sapaensis</tp:taxon-name></italic>. <italic><tp:taxon-name>Crocidura guy</tp:taxon-name></italic> and <italic><tp:taxon-name>Crocidura zaitsevi</tp:taxon-name></italic> B are included as representatives of the very small species in Vietnam. Measurements in millimetres are presented as the mean, standard deviation and range, followed by sample size in parentheses.&lt;br/&gt;</p></caption><table><tbody><tr><th rowspan="1" colspan="1"><bold>Character</bold></th><th rowspan="1" colspan="1"><bold><italic><tp:taxon-name>Crocidura zaitsevi</tp:taxon-name></italic> B Bi Doup &amp; Hon Ba</bold></th><th rowspan="1" colspan="1"><bold><italic><tp:taxon-name>Crocidura guy</tp:taxon-name></italic> Na Hang</bold></th><th rowspan="1" colspan="1"><bold><italic><tp:taxon-name>Crocidura wuchihensis</tp:taxon-name></italic> Mt Tay Con Linh II</bold></th><th rowspan="1" colspan="1"><bold><italic><tp:taxon-name>Crocidura sapaensis</tp:taxon-name></italic> Sa Pa</bold></th><th rowspan="1" colspan="1"><bold><italic><tp:taxon-name>Crocidura indochinensis</tp:taxon-name></italic> Bi Doup</bold></th></tr><tr><td rowspan="1" colspan="1">Condyloincisive length</td><td rowspan="1" colspan="1">15.4 ± 0.28&lt;br/&gt; 14.9-15.8 (15)</td><td rowspan="1" colspan="1">15.4 ± 0.05&lt;br/&gt; 15.3-15.4 (4)</td><td rowspan="1" colspan="1">16.4 ± 0.5&lt;br/&gt; 15.7-17.1 (6)</td><td rowspan="1" colspan="1">16.6 ± 0.41&lt;br/&gt; 15.6-17.2 (20)</td><td rowspan="1" colspan="1">18.1 ± 0.36&lt;br/&gt; 17.5-18.7 (10)</td></tr><tr><td rowspan="1" colspan="1">Condylobasal length</td><td rowspan="1" colspan="1">14.8 ± 0.31&lt;br/&gt; 14.2-15.3 (15)</td><td rowspan="1" colspan="1">14.9 ± 0.06&lt;br/&gt; 14.8-14.9 (4)</td><td rowspan="1" colspan="1">15.7 ± 0.47&lt;br/&gt; 15.0-16.4 (6)</td><td rowspan="1" colspan="1">15.9 ± 0.42&lt;br/&gt; 15.0-16.5 (20)</td><td rowspan="1" colspan="1">17.4 ± 0.37&lt;br/&gt; 16.8-17.8 (10)</td></tr><tr><td rowspan="1" colspan="1">Upper toothrow length</td><td rowspan="1" colspan="1">6.5 ± 0.14&lt;br/&gt; 6.3-6.8 (15)</td><td rowspan="1" colspan="1">6.5 ± 0.14&lt;br/&gt; 6.4-6.7 (4)</td><td rowspan="1" colspan="1">7.0 ± 0.25&lt;br/&gt; 6.6-7.2 (6)</td><td rowspan="1" colspan="1">7.0 ± 0.17&lt;br/&gt; 6.5-7.2 (21)</td><td rowspan="1" colspan="1">7.7 ± 0.23&lt;br/&gt; 7.3-8.0 (10)</td></tr><tr><td rowspan="1" colspan="1">Maxillary breadth at M2</td><td rowspan="1" colspan="1">4.5 ± 0.19&lt;br/&gt; 4.2-4.9 (15)</td><td rowspan="1" colspan="1">4.5 ± 0.14&lt;br/&gt; 4.4-4.7 (4)</td><td rowspan="1" colspan="1">4.9 ± 0.06&lt;br/&gt; 4.8-5 (6)</td><td rowspan="1" colspan="1">4.8 ± 0.18&lt;br/&gt; 4.4-5.1 (21)</td><td rowspan="1" colspan="1">5.2 ± 0.07&lt;br/&gt; 5.1-5.3 (10)</td></tr><tr><td rowspan="1" colspan="1">Braincase breadth</td><td rowspan="1" colspan="1">7.2 ± 0.15&lt;br/&gt; 6.9-7.5 (15)</td><td rowspan="1" colspan="1">7.2 ± 0.17&lt;br/&gt; 7.0-7.4 (4)</td><td rowspan="1" colspan="1">7.5 ± 0.16&lt;br/&gt; 7.3-7.8 (6)</td><td rowspan="1" colspan="1">7.7 ± 0.19&lt;br/&gt; 7.4-8.1 (19)</td><td rowspan="1" colspan="1">8.2 ± 0.15&lt;br/&gt; 7.9-8.4 (10)</td></tr><tr><td rowspan="1" colspan="1">Braincase height</td><td rowspan="1" colspan="1">3.7 ± 0.13&lt;br/&gt; 3.5-3.9 (14)</td><td rowspan="1" colspan="1">3.6 ± 0.14&lt;br/&gt; 3.5-3.8 (4)</td><td rowspan="1" colspan="1">4.0 ± 0.15&lt;br/&gt; 3.7-4.1 (6)</td><td rowspan="1" colspan="1">4.1 ± 0.17&lt;br/&gt; 3.9-4.4 (19)</td><td rowspan="1" colspan="1">4.4 ± 0.14&lt;br/&gt; 4.1-4.5 (10)</td></tr><tr><td rowspan="1" colspan="1">Head and body length</td><td rowspan="1" colspan="1">52.7 ± 2.79&lt;br/&gt; 49-59 (15)</td><td rowspan="1" colspan="1">49.5 ± 2.27&lt;br/&gt; 47-53 (4)</td><td rowspan="1" colspan="1">60.6 ± 2.7&lt;br/&gt; 58-65 (5)</td><td rowspan="1" colspan="1">57.4 ± 3.91&lt;br/&gt; 50-65 (20)</td><td rowspan="1" colspan="1">63.5 ± 3.81&lt;br/&gt; 56-68 (10)</td></tr><tr><td rowspan="1" colspan="1">Tail length</td><td rowspan="1" colspan="1">31.8 ± 1.2&lt;br/&gt; 30-34 (15)</td><td rowspan="1" colspan="1">35.9 ± 1.4&lt;br/&gt; 34-37 (4)</td><td rowspan="1" colspan="1">39.8 ± 2.28&lt;br/&gt; 37-42 (5)</td><td rowspan="1" colspan="1">41.6 ± 2.48&lt;br/&gt; 37-47 (20)</td><td rowspan="1" colspan="1">55 ± 2.79&lt;br/&gt; 50-58 (10)</td></tr><tr><td rowspan="1" colspan="1">Ratio of tail length to head and body length</td><td rowspan="1" colspan="1">0.61 ± 0.02&lt;br/&gt; 0.55-0.65 (15)</td><td rowspan="1" colspan="1">0.73 ± 0.03&lt;br/&gt; 0.69-0.77 (4)</td><td rowspan="1" colspan="1">0.66 ± 0.04&lt;br/&gt; 0.63-0.72 (5)</td><td rowspan="1" colspan="1">0.73 ± 0.06&lt;br/&gt; 0.62-0.84 (20)</td><td rowspan="1" colspan="1">0.87 ± 0.05&lt;br/&gt; 0.81-0.98 (10)</td></tr><tr><td rowspan="1" colspan="1">Ratio of tail length to condyloincisive length</td><td rowspan="1" colspan="1">2.1 ± 0.06&lt;br/&gt; 2.0-2.2 (15)</td><td rowspan="1" colspan="1">2.3 ± 0.09&lt;br/&gt; 2.2-2.4 (4)</td><td rowspan="1" colspan="1">2.4 ± 0.14&lt;br/&gt; 2.2-2.6 (5)</td><td rowspan="1" colspan="1">2.5 ± 0.14&lt;br/&gt; 2.2-2.7 (20)</td><td rowspan="1" colspan="1">3.1 ± 0.12&lt;br/&gt; 2.9-3.2 (10)</td></tr></tbody></table></table-wrap><fig id="F2" position="float" orientation="portrait"><label>Figure 2.</label><caption><p>Photograph of adult male <italic><tp:taxon-name>Crocidura sapaensis</tp:taxon-name></italic> (ZIN 99779).</p></caption><graphic xmlns:xlink="http://www.w3.org/1999/xlink" xlink:href="ZooKeys-313-061-g002.jpg" position="float" orientation="portrait" xlink:type="simple"/></fig><fig id="F3" position="float" orientation="portrait"><label>Figure 3.</label><caption><p>Comparison of crania of <italic><tp:taxon-name>Crocidura wuchihensis</tp:taxon-name></italic> (AMNH 274153), <italic><tp:taxon-name>Crocidura sapaensis</tp:taxon-name></italic> (ZIN 96433) and <italic><tp:taxon-name>Crocidura indochinensis</tp:taxon-name></italic> (ZIN 97668). Top row from left to right: dorsal views of the skulls of <italic><tp:taxon-name>Crocidura wuchihensis</tp:taxon-name></italic>, <italic><tp:taxon-name>Crocidura sapaensis</tp:taxon-name></italic> and <italic><tp:taxon-name>Crocidura indochinensis</tp:taxon-name></italic>, ventral views of the skulls in the same order. Lower row: left lateral view of skulls and mandibles from left to right of <italic><tp:taxon-name>Crocidura wuchihensis</tp:taxon-name></italic>, <italic><tp:taxon-name>Crocidura sapaensis</tp:taxon-name></italic> and <italic><tp:taxon-name>Crocidura indochinensis</tp:taxon-name></italic>.</p></caption><graphic xmlns:xlink="http://www.w3.org/1999/xlink" xlink:href="ZooKeys-313-061-g003.jpg" position="float" orientation="portrait" xlink:type="simple"/></fig><fig id="F4" position="float" orientation="portrait"><label>Figure 4.</label><caption><p>Occlusal (left) and lingual (right) views of right lower third molar to show differences in development of the talonid. Upper row left <italic><tp:taxon-name>Crocidura wuchihensis</tp:taxon-name></italic> AMNH 274168; upper row right <italic><tp:taxon-name>Crocidura sapaensis</tp:taxon-name></italic> ZIN 96439; lower row <italic><tp:taxon-name>Crocidura indochinensis</tp:taxon-name></italic> ZIN 97671. Scale equals 1 mm.</p></caption><graphic xmlns:xlink="http://www.w3.org/1999/xlink" xlink:href="ZooKeys-313-061-g004.jpg" position="float" orientation="portrait" xlink:type="simple"/></fig></tp:treatment-sec><tp:treatment-sec sec-type="Comparison with other species"><title>Comparison with other species.</title><!--PageBreak--><p><italic><tp:taxon-name>Crocidura sapaensis</tp:taxon-name></italic> averages larger than the very small species of <italic><tp:taxon-name>Crocidura</tp:taxon-name></italic> recorded from Vietnam. The condyloincisive length is greater than that of <italic><tp:taxon-name>Crocidura guy</tp:taxon-name></italic>, <italic><tp:taxon-name>Crocidura annamitensis</tp:taxon-name></italic> and <italic><tp:taxon-name>Crocidura kegoensis</tp:taxon-name></italic>, within the upper part of the range of <italic><tp:taxon-name>Crocidura zaitsevi</tp:taxon-name></italic> and the braincase is deeper than that of all four small species. <italic><tp:taxon-name>Crocidura wuchihensis</tp:taxon-name></italic> and <italic><tp:taxon-name>Crocidura sapaensis</tp:taxon-name></italic> are in the same size range. <italic><tp:taxon-name>Crocidura sapaensis</tp:taxon-name></italic> is smaller than or at the lower end of the size range of <italic><tp:taxon-name>Crocidura indochinensis</tp:taxon-name></italic> with a relatively shorter tail (see <xref ref-type="table" rid="T1">Table 1</xref> and <xref ref-type="fig" rid="F5">Fig. 5</xref>).</p><fig id="F5" position="float" orientation="portrait"><label>Figure 5.</label><caption><p>Bivariate plot to show differences in skull size and relative tail length. Horizontal axis: condyloincisive length; vertical axis: ratio of tail length to condyloincisive length.</p></caption><graphic xmlns:xlink="http://www.w3.org/1999/xlink" xlink:href="ZooKeys-313-061-g005.jpg" position="float" orientation="portrait" xlink:type="simple"/></fig><p><italic><tp:taxon-name>Crocidura sapaensis</tp:taxon-name></italic> and <italic><tp:taxon-name>Crocidura wuchihensis</tp:taxon-name></italic> are distinguished by differences in cyt <italic>b</italic> sequences. <italic><tp:taxon-name>Crocidura sapaensis</tp:taxon-name></italic> differs from <italic><tp:taxon-name>Crocidura zaitsevi</tp:taxon-name></italic> and <italic><tp:taxon-name>Crocidura indochinensis</tp:taxon-name></italic> in the cyt <italic>b</italic> and COI gene sequences.</p><p>Differences in the shape of the talonid of m3 in northern Vietnamese populations serve to distinguish <italic><tp:taxon-name>Crocidura sapaensis</tp:taxon-name></italic> and <italic><tp:taxon-name>Crocidura wuchihensis</tp:taxon-name></italic> (see <xref ref-type="fig" rid="F4">Fig. 4</xref>). In specimens of <italic><tp:taxon-name>Crocidura sapaensis</tp:taxon-name></italic> from northern Vietnam the talonid basin is broad and deep with an entoconid ridge and low entoconid, whereas in <italic><tp:taxon-name>Crocidura wuchihensis</tp:taxon-name></italic> the talonid basin is narrow. In <italic><tp:taxon-name>Crocidura indochinensis</tp:taxon-name></italic> the talonid basin is broad and deep with a hypoconid, entoconid and marked entoconid ridge (see <xref ref-type="fig" rid="F4">Fig. 4</xref>).</p></tp:treatment-sec><tp:treatment-sec sec-type="Etymology"><title>Etymology.</title><p>The new species is named after Sa Pa, the capital of Sa Pa District in Lao Cai Province of northern Vietnam, with the Latin suffix - <italic>ensis</italic> (belonging to).</p></tp:treatment-sec><tp:treatment-sec sec-type="Natural history"><title>Natural history.</title><p>The series of type specimens was collected from a variety of habitats in the vicinity of Tram Ton Station of Hoang Lien National Park: mixed evergreen forest; forested banks of small streams; open grassy glades (<xref ref-type="fig" rid="F6">Fig. 6</xref>); primary forest with large trees at an elevation 1930–2200m (<xref ref-type="bibr" rid="B2">Abramov et al. 2008b</xref>). During 2005–2010 a total of 190 shrews was captured in this area, including 4 species (<!--PageBreak--><italic><tp:taxon-name>Crocidura sapaensis</tp:taxon-name></italic>, <italic><tp:taxon-name>Blarinella griselda</tp:taxon-name></italic> Thomas, 1912, <italic><tp:taxon-name>Anourosorex squamipes</tp:taxon-name></italic> Milne Edwards, 1872, and <italic><tp:taxon-name>Episoriculus leucops</tp:taxon-name></italic> (<xref ref-type="bibr" rid="B19">Horsfield 1855</xref>)). <italic><tp:taxon-name>Crocidura sapaensis</tp:taxon-name></italic> was the most numerous species (90% of the total captures), followed by <italic><tp:taxon-name>Anourosorex squamipes</tp:taxon-name></italic> and <italic><tp:taxon-name>Blarinella griselda</tp:taxon-name></italic> (5.3% and 4.2% respectively), while only one <italic><tp:taxon-name>Episoriculus leucops</tp:taxon-name></italic> was captured (<xref ref-type="bibr" rid="B4">Abramov et al. 2010</xref>). <italic><tp:taxon-name>Crocidura sapaensis</tp:taxon-name></italic> was more abundant in slightly disturbed mixed forest (2.2–3.0 specimens per 100 trap/nights), the occurrence in open glades, amongst shrubs on stream banks and in undisturbed primary forest was 0.3–2.6 specimens per 100 trap/nights. The proportion of males to females in <italic><tp:taxon-name>Crocidura sapaensis</tp:taxon-name></italic> was greater in all seasons; on average the male to female ratio is 2.3. Pregnant females were recorded from May to mid-July. Mean litter size in <italic><tp:taxon-name>Crocidura sapaensis</tp:taxon-name></italic> was 3.0 (2-4, n=15).</p><fig id="F6" position="float" orientation="portrait"><label>Figure 6.</label><caption><p>Habitat typical of the area where <italic><tp:taxon-name>Crocidura sapaensis</tp:taxon-name></italic> was found.</p></caption><graphic xmlns:xlink="http://www.w3.org/1999/xlink" xlink:href="ZooKeys-313-061-g006.jpg" position="float" orientation="portrait" xlink:type="simple"/></fig></tp:treatment-sec><tp:treatment-sec sec-type="Distribution"><title>Distribution.</title><p>Confirmed specimens of <italic><tp:taxon-name>Crocidura sapaensis</tp:taxon-name></italic> are recorded from Lao Cai Province, Sa Pa District on the basis of cyt <italic>b</italic> analysis and morphology of m3. On the basis of morphology, specimens from the northern part of Lao Cai Province, Ngai Tio (elevation 1450m) and from the vicinity of Cat Cat Village near Sa Pa Town (elevation 1400–1450m) in relatively close geographical proximity also probably belong to the same species.</p><p>Populations of <!--PageBreak--><!--PageBreak--><italic><tp:taxon-name>Crocidura wuchihensis</tp:taxon-name></italic> identified on the basis of cyt <italic>b</italic> and those probably representing this species on the basis of morphology (from Pa Kha and Thai Nien, <!--PageBreak-->both in Lao Cai Province) all occur in northeastern Vietnam in localities to the east of the Song Hong (Red River). The observation that this river marks the border between the two species, with <italic><tp:taxon-name>Crocidura wuchihensis</tp:taxon-name></italic> to the east and <italic><tp:taxon-name>Crocidura sapaensis</tp:taxon-name></italic> to the west, was made by <xref ref-type="bibr" rid="B8">Bannikova et al. (2011)</xref>, however this apparent biogeographical separation is based on few locality records. These authors also observed that, in the cyt <italic>b</italic> analysis, the two northern Vietnamese populations of <italic><tp:taxon-name>Crocidura wuchihensis</tp:taxon-name></italic> (from Mt Tay Con Linh II [<named-content xmlns:xlink="http://www.w3.org/1999/xlink" content-type="dwc:verbatimCoordinates" xlink:type="simple">22°46'N, 104°49'E</named-content>] and Tam Dao [<named-content xmlns:xlink="http://www.w3.org/1999/xlink" content-type="dwc:verbatimCoordinates" xlink:type="simple">21°27'N, 105°38'E</named-content>]) were separated by a <italic>p-</italic> distance of 2.1% suggesting that they probably represent distinct geographic populations.</p><p>The population of <italic><tp:taxon-name>Crocidura wuchihensis</tp:taxon-name></italic> recorded from Huong Son, Ha Tinh Province in the southern Annamites by <xref ref-type="bibr" rid="B28">Lunde et al. (2004)</xref> and <xref ref-type="bibr" rid="B23">Jenkins et al. (2009)</xref>, does of course, occur west of the Song Hong and samples have not been included in any of the previous molecular studies. Specimens from Mt Tay Con Linh II are larger on average (CIL 15.7–17.1, mean 16.4) than those from Huong Son (CIL 15.8-16.4, mean 16.0). The Canonical Variate Analysis reported in <xref ref-type="bibr" rid="B23">Jenkins et al. (2009: Fig. 10)</xref> shows that these two groups respectively from northern Vietnam and the southern Annamites are moderately well separated from each other. In view of the problems outlined in this paper, lacking further evidence from molecular studies, it is impossible to predict if the population from Huong Son is correctly assigned to <italic><tp:taxon-name>Crocidura wuchihensis</tp:taxon-name></italic>, could belong to <italic><tp:taxon-name>Crocidura sapaensis</tp:taxon-name></italic>, or might indeed represent a further undescribed species.</p><sec sec-type="Crocidura attenuata and C. tanakae"><title><italic><tp:taxon-name>Crocidura attenuata</tp:taxon-name></italic> and <italic><tp:taxon-name>Crocidura tanakae</tp:taxon-name></italic>
                        Characters separating <italic><tp:taxon-name>Crocidura attenuata</tp:taxon-name></italic> and <italic><tp:taxon-name>Crocidura tanakae</tp:taxon-name></italic></title><p>The population from Mt Tay Con Linh II, Ha Giang Province in northern Vietnam recognised by molecular analysis of cyt <italic>b</italic> as <italic><tp:taxon-name>Crocidura attenuata</tp:taxon-name></italic>, falls within the size range of <italic><tp:taxon-name>Crocidura tanakae</tp:taxon-name></italic> and both species are morphologically very similar in appearance. The two species may be separated by the following characters. The basioccipital region in <italic><tp:taxon-name>Crocidura attenuata</tp:taxon-name></italic> is narrow and ridged particularly anterior to the position of the basioccipital suture, whereas in <italic><tp:taxon-name>Crocidura tanakae</tp:taxon-name></italic> the basioccipital region is broad and flat to concave (see <xref ref-type="fig" rid="F7">Fig. 7</xref>). The palatal suture in <italic><tp:taxon-name>Crocidura attenuata</tp:taxon-name></italic> is a rounded to flat-topped ‘n’ shape, whereas in <italic><tp:taxon-name>Crocidura tanakae</tp:taxon-name></italic> the suture is a shallow to more marked ‘m’ shape (see <xref ref-type="fig" rid="F8">Fig. 8</xref>). The two species also differ in the shape of the talon of the upper premolar (P4). In occlusal view, the talon of <italic><tp:taxon-name>Crocidura attenuata</tp:taxon-name></italic> is broader and more angular than that of <italic><tp:taxon-name>Crocidura tanakae</tp:taxon-name></italic>, the lingual border is straight to concave, with the posterior border shallowly indented so that the whole tooth looks larger in occlusal view. In <italic><tp:taxon-name>Crocidura tanakae</tp:taxon-name></italic> the lingual border of P4 is rounded and the posterior border of the tooth is deeply indented (see <xref ref-type="fig" rid="F8">Fig. 8</xref>).</p><fig id="F7" position="float" orientation="portrait"><label>Figure 7.</label><caption><p>Comparison of crania of <italic><tp:taxon-name>Crocidura tanakae</tp:taxon-name></italic> (ZIN 91190) and <italic><tp:taxon-name>Crocidura attenuata</tp:taxon-name></italic> (AMNH 274152). Top row from left to right: dorsal views of the skulls of <italic><tp:taxon-name>Crocidura tanakae</tp:taxon-name></italic> and <italic><tp:taxon-name>Crocidura attenuata</tp:taxon-name></italic>, ventral views of the skulls in the same order. Lower row: left lateral view of skulls and mandibles from left to right of <italic><tp:taxon-name>Crocidura tanakae</tp:taxon-name></italic> and <italic><tp:taxon-name>Crocidura attenuata</tp:taxon-name></italic>.</p></caption><graphic xmlns:xlink="http://www.w3.org/1999/xlink" xlink:href="ZooKeys-313-061-g007.jpg" position="float" orientation="portrait" xlink:type="simple"/></fig><fig id="F8" position="float" orientation="portrait"><label>Figure 8.</label><caption><p>Above: occlusal view of left upper premolar of <italic><tp:taxon-name>Crocidura tanakae</tp:taxon-name></italic> (ZIN 91205) left and <italic><tp:taxon-name>Crocidura attenuata</tp:taxon-name></italic> (AMNH 274232) right. Below: palatal sutures of the same specimens in the same order. Scales equal 1 mm.</p></caption><graphic xmlns:xlink="http://www.w3.org/1999/xlink" xlink:href="ZooKeys-313-061-g008.jpg" position="float" orientation="portrait" xlink:type="simple"/></fig><!--PageBreak--></sec><sec sec-type="Geographical variation in C. tanakae"><title>Geographical variation in <italic><tp:taxon-name>Crocidura tanakae</tp:taxon-name></italic></title><p><xref ref-type="bibr" rid="B15">Esselstyn and Oliveros (2010)</xref> did not provide detailed results about Vietnamese samples in the text of their analysis of Asian <!--PageBreak--><italic><tp:taxon-name>Crocidura tanakae</tp:taxon-name></italic>, nevertheless they demonstrated apparent geographical variation in Vietnam. Their illustration of a statistical parsimony network of mitochondrial haplotypes (<xref ref-type="bibr" rid="B15">Esselstyn and Oliveros 2010</xref>: Fig. 4) shows northeastern Vietnam samples from Tam Dao (<named-content xmlns:xlink="http://www.w3.org/1999/xlink" content-type="dwc:verbatimCoordinates" xlink:type="simple">21°27'N, 105°38'E</named-content>) and Tuyen Quang (<named-content xmlns:xlink="http://www.w3.org/1999/xlink" content-type="dwc:verbatimCoordinates" xlink:type="simple">22°20'N, 105°25'E</named-content>) grouped relatively closely, separated from each other by relatively few steps but separated by multiple steps from samples from the other two localities, Ha Tinh (<named-content xmlns:xlink="http://www.w3.org/1999/xlink" content-type="dwc:verbatimCoordinates" xlink:type="simple">18°21'N, 105°13'E</named-content>) and Quang Nam (<named-content xmlns:xlink="http://www.w3.org/1999/xlink" content-type="dwc:verbatimCoordinates" xlink:type="simple">15°12'N, 108°02'E</named-content>), which form a looser group. In their analysis of the COI gene, <xref ref-type="bibr" rid="B8">Bannikova et al. (2011)</xref> demonstrated the presence of two clearly defined haplogroups within Vietnamese <italic><tp:taxon-name>Crocidura tanakae</tp:taxon-name></italic>: <italic><tp:taxon-name>Crocidura tanakae</tp:taxon-name></italic> B restricted to the northern part of the country (Hoang Lien Mountains, Van Ban District) and <italic><tp:taxon-name>Crocidura tanakae</tp:taxon-name></italic> A which was more widespread in Central and South Vietnam (Huong Hoa, Phong Nha-Ke Bang, Ngoc Linh, Hon Ba and Bi Doup). The uncorrected <italic>p</italic>-distance between these two groups using the COI gene was about 2.5%.</p><p>Populations of <italic><tp:taxon-name>Crocidura tanakae</tp:taxon-name></italic> in Vietnam show a distinct clinal variation in skull size, populations at higher latitudes averaging smaller in size than those at lower latitudes (see <xref ref-type="table" rid="T2">Table 2</xref>). Although sample sizes are small, this observation is a possible example of the converse Bergmann’s rule where body size decreases with latitude.</p><table-wrap id="T2" position="float" orientation="portrait"><label>Table 2.</label><caption><p>Latitudinal size variation in <italic><tp:taxon-name>Crocidura tanakae</tp:taxon-name></italic>. Measurements in millimetres are presented as the mean, standard deviation and range, followed by sample size in parentheses.&lt;br/&gt;</p></caption><table><tbody><tr><th rowspan="1" colspan="1"><bold>Character</bold></th><th rowspan="1" colspan="1"><bold>Lao Cai Prov., Van Ban Dist. 21°58'N</bold></th><th rowspan="1" colspan="1"><bold>Ha Tinh Prov., Huong Son 18°21'N</bold></th><th rowspan="1" colspan="1"><bold>Quang Tri Prov., Huong Hoa 16°56'N</bold></th><th rowspan="1" colspan="1"><bold>Kon Tum Prov., Ngoc Linh 15°05'N</bold></th><th rowspan="1" colspan="1"><bold>Lam Dong Prov,. Bi Doup 12°11'N</bold></th></tr><tr><td rowspan="1" colspan="1">Condyloincisive length</td><td rowspan="1" colspan="1">19.3 ± 0.47&lt;br/&gt; 18.5–20.0 (14)</td><td rowspan="1" colspan="1">19.7 ± 0.47&lt;br/&gt; 18.4–20.4 (24)</td><td rowspan="1" colspan="1">20.1 ± 0.38&lt;br/&gt; 19.6–20.6 (5)</td><td rowspan="1" colspan="1">20.6 ± 0.36&lt;br/&gt; 20.1–20.9 (4)</td><td rowspan="1" colspan="1">20.4 ± 0.52&lt;br/&gt; 19.6–21.3 (11)</td></tr><tr><td rowspan="1" colspan="1">Condylobasal length</td><td rowspan="1" colspan="1">18.8 ± 0.48&lt;br/&gt; 17.9–19.4 (14)</td><td rowspan="1" colspan="1">18.9 ± 0.48&lt;br/&gt; 17.7–19.6 (24)</td><td rowspan="1" colspan="1">19.2 ± 0.36&lt;br/&gt; 18.8–19.6 (5)</td><td rowspan="1" colspan="1">19.8 ± 0.29&lt;br/&gt; 19.4–20.0 (4)</td><td rowspan="1" colspan="1">19.5 ± 0.52&lt;br/&gt; 18.8–20.6 (11)</td></tr><tr><td rowspan="1" colspan="1">Upper toothrow length</td><td rowspan="1" colspan="1">8.3 ± 0.18&lt;br/&gt; 7.9–8.6 (14)</td><td rowspan="1" colspan="1">8.5 ± 0.22&lt;br/&gt; 8.2–9.0 (24)</td><td rowspan="1" colspan="1">9.0 ± 0.24&lt;br/&gt; 8.6–9.3 (5)</td><td rowspan="1" colspan="1">9.1 ± 0.14&lt;br/&gt; 8.9–9.2 (4)</td><td rowspan="1" colspan="1">9.0 ± 0.23&lt;br/&gt; 8.5–9.4 (11)</td></tr><tr><td rowspan="1" colspan="1">Maxillary breadth at M2</td><td rowspan="1" colspan="1">5.9 ± 0.17&lt;br/&gt; 5.6–6.3 (14)</td><td rowspan="1" colspan="1">6.0 ± 0.19&lt;br/&gt; 5.6–6.4 (24)</td><td rowspan="1" colspan="1">6.2 ± 0.17&lt;br/&gt; 6.0–6.4 (5)</td><td rowspan="1" colspan="1">6.3 ± 0.18&lt;br/&gt; 6.1–6.5 (4)</td><td rowspan="1" colspan="1">6.2 ± 0.21&lt;br/&gt; 5.9–6.6 (11)</td></tr><tr><td rowspan="1" colspan="1">Braincase breadth</td><td rowspan="1" colspan="1">8.7 ± 0.31&lt;br/&gt; 8.3–9.2 (14)</td><td rowspan="1" colspan="1">8.9 ± 0.19&lt;br/&gt; 8.3–9.1 (24)</td><td rowspan="1" colspan="1">9.0 ± 0.14&lt;br/&gt; 8.7–9.1 (5)</td><td rowspan="1" colspan="1">9.2 ± 0.36&lt;br/&gt; 8.9–9.6 (4)</td><td rowspan="1" colspan="1">9.3 ± 0.26&lt;br/&gt; 8.9–9.6 (11)</td></tr></tbody></table></table-wrap></sec><sec sec-type="Geographical variation in C. attenuata"><title>Geographical variation in <italic><tp:taxon-name>Crocidura attenuata</tp:taxon-name></italic></title><p><xref ref-type="bibr" rid="B5">Abramov et al. (2012)</xref> demonstrated apparent geographical variation of <!--PageBreak--><italic><tp:taxon-name>Crocidura attenuata</tp:taxon-name></italic> in southern China and northern Vietnam. Genetic differentiation of <italic><tp:taxon-name>Crocidura attenuata</tp:taxon-name></italic> is notable and reveals a phylogeographic structure with four haplogroups. The specimens from Cat Ba Island (Hai Phong Province, northeastern Vietnam) formed a single cluster closely related to the group of specimens from northern Vietnam (Ha Giang Province) and southeastern China (Guangxi Province). The genetic distance (<italic>p</italic>-distance) between specimens from Cat Ba / Ha Giang as well as Cat Ba / Guangxi is about 2.1%. The specimen of <italic><tp:taxon-name>Crocidura attenuata</tp:taxon-name></italic> from the more north-eastern region of China (Hunan Province) appears basal among all samples of <italic><tp:taxon-name>Crocidura attenuata</tp:taxon-name></italic> from China and Vietnam. Thus, the genetic distance between two specimens from China (Hunan / Guangxi) is 4.3%, which is nearly the same as the distance between <italic><tp:taxon-name>Crocidura indochinensis</tp:taxon-name></italic> and <italic><tp:taxon-name>Crocidura sapaensis</tp:taxon-name></italic> (see <xref ref-type="bibr" rid="B8">Bannikova et al. 2011</xref>).</p></sec><sec sec-type="Distribution"><title>Distribution</title><p>While <italic><tp:taxon-name>Crocidura attenuata</tp:taxon-name></italic> in Vietnam appears to occur only to the east of the Song Hong (Red River), in northeastern Vietnam (<xref ref-type="bibr" rid="B8">Bannikova et al. 2011</xref>, <xref ref-type="bibr" rid="B5">Abramov et al. 2012</xref>), <italic><tp:taxon-name>Crocidura tanakae</tp:taxon-name></italic> does not appear to be so constrained and has been recorded on both sides of the river in northern Vietnam and also in central and southern Vietnam (<xref ref-type="bibr" rid="B15">Esselstyn and Oliveros 2010</xref>, <xref ref-type="bibr" rid="B8">Bannikova et al. 2011</xref>, this study).</p></sec></tp:treatment-sec><ref-list><ref id="B2"><mixed-citation xmlns:xlink="http://www.w3.org/1999/xlink" xlink:type="simple"><person-group><name name-style="western"><surname>Abramov</surname><given-names>AV</given-names></name><name name-style="western"><surname>Shchinov</surname><given-names>AV</given-names></name><name name-style="western"><surname>Rozhnov</surname><given-names>VV</given-names></name></person-group> (<year>2008b</year>) <article-title>Study of insectivorous mammals in North Vietnam.</article-title><source>Contemporary Problems of Ecology</source><volume>1</volume>: <fpage>593</fpage>-<lpage>595</lpage>. doi: <ext-link ext-link-type="uri" xlink:href="http://dx.doi.org/10.1134/S1995425508050135" xlink:type="simple">10.1134/S1995425508050135</ext-link></mixed-citation></ref><ref id="B19"><mixed-citation xmlns:xlink="http://www.w3.org/1999/xlink" xlink:type="simple"><person-group><name name-style="western"><surname>Horsfield</surname><given-names>T</given-names></name></person-group> (<year>1855</year>) <source>Brief notices of several new or little-known species of Mammalia, lately discovered and collected in Nepal, by Brian Houghton Hodgson. Annals and Magazine of Natural History (2) 16: 101–114.</source> doi: <ext-link ext-link-type="uri" xlink:href="http://dx.doi.org/10.1080/037454809495489" xlink:type="simple">10.1080/037454809495489</ext-link></mixed-citation></ref><ref id="B4"><mixed-citation xmlns:xlink="http://www.w3.org/1999/xlink" xlink:type="simple"><person-group><name name-style="western"><surname>Abramov</surname><given-names>AV</given-names></name><name name-style="western"><surname>Shchinov</surname><given-names>AV</given-names></name><name name-style="western"><surname>Rozhnov</surname><given-names>VV</given-names></name></person-group> (<year>2010</year>) <source>Soricidae of Sa Pa Area (Northern Vietnam). In: Advances in the biology of shrews III. Materials of the International Conference: 5. Moscow: KMK Scientific Press.</source></mixed-citation></ref><ref id="B8"><mixed-citation xmlns:xlink="http://www.w3.org/1999/xlink" xlink:type="simple"><person-group><name name-style="western"><surname>Bannikova</surname><given-names>AA</given-names></name><name name-style="western"><surname>Abramov</surname><given-names>AV</given-names></name><name name-style="western"><surname>Borisenko</surname><given-names>AV</given-names></name><name name-style="western"><surname>Lebedev</surname><given-names>VS</given-names></name><name name-style="western"><surname>Rozhnov</surname><given-names>VV</given-names></name></person-group> (<year>2011</year>) <source>Mitochondrial diversity of the white-toothed shrews (Mammalia, Eulipotyphla, <italic>Crocidura</italic>) in Vietnam. Zootaxa2812: 1–20. <ext-link ext-link-type="uri" xlink:href="http://www.mapress.com/zootaxa/2011/f/z02812p020f.pdf" xlink:type="simple">http://www.mapress.com/zootaxa/2011/f/z02812p020f.pdf</ext-link></source></mixed-citation></ref><ref id="B28"><mixed-citation xmlns:xlink="http://www.w3.org/1999/xlink" xlink:type="simple"><person-group><name name-style="western"><surname>Lunde</surname><given-names>DP</given-names></name><name name-style="western"><surname>Musser</surname><given-names>GG</given-names></name><name name-style="western"><surname>Ziegler</surname><given-names>T</given-names></name></person-group> (<year>2004</year>) <article-title>Description of a new species of <italic>Crocidura</italic> (Soricomorpha: Soricidae, Crocidurinae) from Ke Go Nature Reserve, Vietnam.</article-title><source>Mammal Study</source><volume>29</volume>: <fpage>27</fpage>-<lpage>36</lpage>. doi: <ext-link ext-link-type="uri" xlink:href="http://dx.doi.org/10.3106/mammalstudy.29.27" xlink:type="simple">10.3106/mammalstudy.29.27</ext-link></mixed-citation></ref><ref id="B23"><mixed-citation xmlns:xlink="http://www.w3.org/1999/xlink" xlink:type="simple"><person-group><name name-style="western"><surname>Jenkins</surname><given-names>PD</given-names></name><name name-style="western"><surname>Lunde</surname><given-names>DP</given-names></name><name name-style="western"><surname>Moncrieff</surname><given-names>CB</given-names></name></person-group> (<year>2009</year>) <article-title>Descriptions of new species of <italic>Crocidura</italic> (Soricomorpha: Soricidae) from mainland Southeast Asia, with synopses of previously described species and remarks on biogeography.</article-title><source>Bulletin of the American Museum of Natural History</source><volume>331</volume>: <fpage>356</fpage>-<lpage>405</lpage>. doi: <ext-link ext-link-type="uri" xlink:href="http://dx.doi.org/10.1206/582-10.1" xlink:type="simple">10.1206/582-10.1</ext-link></mixed-citation></ref><ref id="B15"><mixed-citation xmlns:xlink="http://www.w3.org/1999/xlink" xlink:type="simple"><person-group><name name-style="western"><surname>Esselstyn</surname><given-names>JA</given-names></name><name name-style="western"><surname>Oliveros</surname><given-names>CH</given-names></name></person-group> (<year>2010</year>) <article-title>Colonization of the Philippines from Taiwan: a multi-locus test of the biogeographic and phylogenetic relationships of isolated populations of shrews.</article-title><source>Journal of Biogeography</source><volume>37</volume>: <fpage>1504</fpage>-<lpage>1514</lpage>.</mixed-citation></ref><ref id="B5"><mixed-citation xmlns:xlink="http://www.w3.org/1999/xlink" xlink:type="simple"><person-group><name name-style="western"><surname>Abramov</surname><given-names>AV</given-names></name><name name-style="western"><surname>Bannikova</surname><given-names>AA</given-names></name><name name-style="western"><surname>Rozhnov</surname><given-names>VV</given-names></name></person-group> (<year>2012</year>) <article-title>White-toothed shrews (Mammalia, Soricomorpha, <italic>Crocidura</italic>) of coastal islands of Vietnam.</article-title><source>Zookeys</source><volume>207</volume>: <fpage>37</fpage>-<lpage>47</lpage>. doi: <ext-link ext-link-type="uri" xlink:href="http://dx.doi.org/10.3897/zookeys.207.3237" xlink:type="simple">10.3897/zookeys.207.3237</ext-link></mixed-citation></ref></ref-list></tp:taxon-treatment>
